# Supplementary material for: Transcranial direct current stimulation in affecting neuropsychiatric symptoms of post-COVID syndrome: No change in microstates and functional connectivity
Source: PLoS One. 2026 Jun 26;21(6):e0351407. doi: 10.1371/journal.pone.0351407 (PMC13308831; doi:10.1371/journal.pone.0351407)
Supplement: S2 File — (XLSX) [file pone.0351407.s002.xlsx]

## Sheet: List1
subject	treatment	height (cm)	weight (kg)	BMI	age	sex	education	postCOVID (weeks)	COVID severity	postCOVID duration	history of psych dg	psych treat any	AD	BZD/AC	hypertension	A-PASC B	CGI B	AE (any) 2W	AE (any) 4W	EEG analysed	AE (any) 4W
1	0				40	1	5	52	1	1	0	1	1	0	0	75	3	1	1	1
2	0	183	90	26.8745	39	0	4	55	2	2	0	1	1	0	1	71	4	1	1	1
3	1	176	117	37.7712	44	1	5	55	2	2	1	0	0	0	0	111	4	1	1	1
4	0	164	52	19.3337	40	1	4	72	3	2	0	1	1	0	0	94	5	1	0	1
5	1	172	110	37.1823	37	0	5	8	2	1	1	0	0	0	1	90	4	1	1	1
6	0	174	145	47.8927	47	1	4	68	2	2	1	1	1	0	1	124	4	1	1	1
7	1	168	60	21.2585	32	1	5	96	1	2	0	1	1	0	0	63	3	1	1	0	low recording quality
8	0	162	80	30.4832	59	1	4	62	3	2	0	0	0	0	0	94	5	1	1	1
9	withdrew																			0	without intervention
10	1	179	95	29.6495	59	0	4	21	2	1	0	0	0	0	1	53		1	1	1
11	1	159	79	31.2488	48	1	4	60	1	2	1	0	0	0	1	80	4	1	0	1
12	0	167	67	24.0238	30	1	5	64	2	1	0	1	1	0	0	69	4	1	0	1
13	0	186	76	21.9679	40	0	5	24	2	1	1	0	0	0	0	55	3	1	0	1
14	0	170	75	25.9516	23	1	5	84	2	2	0	1	1	0	0	91	3	0	0	0	low recording quality
15	1	172	96	32.45	59	1	3	32	3	1	0	1	1	1	1	55	5	1	0	1
16	1	171	60	20.5191	47	1	4	87	1	2	0	1	1	0	0	68	5	1	1	1
17	0	175	76	24.8163	48	1	5	8	1	1	0	1	1	1	0	126		0	0	1
18	1	168	60	21.2585	22	1	4	18	2	1	0	0	0	0	0	80	4	1	0	1
19	1	168	90	31.8878	49	1	5	80	1	2	1	0	0	0	0	79	4	0	0	1
20	0	170	82	28.3737	56	1	4	124	1	2	1	1	1	1	0	78	6	0	0	0	low recording quality
21	withdrew																			0	without intervention
22	0	183	90	26.8745	51	0	4	85	2	2	0	1	0	1	0	65	5	1	0	0	low recording quality
23	1	177	72	22.9819	37	1	5	15	2	1	0	0	0	0	0	51	4	0	0	1
24	1	170	52	17.9931	47	1	5	32	1	1	0	0	0	0	0	67	4	0	0	1
25	1	178	73	23.04	27	0	4	20	2	1	0	1	1	0	0	71	4	0	0	1
26	0	156	75	30.8185	42	1	5	40	2	1	0	0	0	0	0	66		0	0	1
27	0	186	82	23.7022	30	1	5	32	1	1	1	1	1	0	0	108	4	1	0	1
28	1	170	64	22.1453	52	1	3	55	2	2	0	1	0	0	0	83		0	0	1
29	0	166	55	19.9594	31	1	4	74	2	2	1	0	0	0	0	106	4	0	0	1
30	1	185	94	27.4653	49	0	5	8	2	1	0	0	0	0	0	51	3	0	0	0	did not attend all EEG measurements
31	1	177	97	30.9617	48	0	5	100	3	2	0	1	1	0	0	109	4	0	0	1
32	0	185	78	22.7904	46	0	4	20	2	1	1	0	0	0	1	74	4	0	1	1
33	0	176	60	19.3698	32	0	4	56	1	1	1	1	1	0	0	50	3	0	0	1
34	0	171	62	21.2031	28	1	4	52		2	0	0	0	0	1	71	4	0	0	0	did not attend all EEG measurements
35	1	171	65	22.2291	53	1	3	86		2	0	1	0	0	0	27	4	0	0	0	did not attend all EEG measurements
Legend demographic data:
treatment: 0-sham 1-active
sex: 0-male 1-female
status: 1-single 2-married (or living with a partner) 3-divorced 4-widowed
education: 1-unfinished basic education 2-basic education 3-apprenticeship 4-high school graduate 5-higher education (college university) 6-other
postCOVID (weeks): duration of postCOVID in weeks
COVID severity: 1-mild 2-moderate 3-severe
postCOVID duration: 0-(<1 month) 1-(>1 month and ≤12 months) 2-(>12 months)
history of psych dg (history of mental illness): 0-no 1-yes
psych treatment any (psychiatric treatment recieved): 0-no 1-yes
AD (antidepressants): 0-no 1-yes
BZD/AC (benzodiazepines/anticonvulsants): 0-no 1-yes
EEG analysed: 0-ne 1-yes
outcome results:
A-PASC - Post-COVID-19 Symptoms Assessment Questionnaire; B - baseline
CGI - Clinical Global Impression - Severity Scale; B - baseline
AE (any) - any adverse effects reported: 0-no 1-yes (the tDCS self-assessment questionnaire was used - Antal, A. et al. Low intensity transcranial electric stimulation: Safety, ethical, legal regulatory and application guidelines. Clinical Neurophysiology 128, 1774–1809 (2017))
